# Supplementary material for: The Glyoxylate Cycle Is Involved in White-Opaque Switching in Candida albicans
Source: J Fungi (Basel). 2021 Jun 24;7(7):502. doi: 10.3390/jof7070502 (PMC8304919; doi:10.3390/jof7070502)
Supplement: Supplementary file 1 [file jof-07-00502-s001.zip]

Archive with 1 entries (1 files):
- jof-1273019-supplementary.pdf
